# Supplementary material for: Interdigital and Plantar Foot Infections: A Retrospective Analysis of Molecularly Diagnosed Specimens in the United States and a Literature Review
Source: Microorganisms. 2025 Jan 16;13(1):184. doi: 10.3390/microorganisms13010184 (PMC11767718; doi:10.3390/microorganisms13010184)
Supplement: Supplementary file 1 [file microorganisms-13-00184-s001.zip]

Archive with 1 entries (1 files):
- microorganisms-3392471-supplementary.pdf
